# Supplementary material for: Cardiomyocyte tetrahydrobiopterin synthesis regulates fatty acid metabolism and susceptibility to ischaemia–reperfusion injury
Source: Exp Physiol. 2023 May 15;108(6):874–90. doi: 10.1113/EP090795 (PMC10988529; doi:10.1113/EP090795)
Supplement: Supplementary file 1 — Statistical Summary Document [file EPH-108-874-s001.xlsx]

## Sheet: Statistical Summary Table
Statistical Summary Document
Manuscript Title:	Cardiomyocyte tetrahydrobiopterin synthesis regulates fatty acid metabolism and susceptibility to ischemia reperfusion injury
Authors:	Dr. Sandy Minyin Chu , Dr. Lisa Claire Heather , Dr. Mark James Crabtree , Dr. Gillian Douglas , Dr. Surawee Chuaiphichai , Dr. Thomas Nicol , Dr. Benjamin Wright , Dr. Matthieu Miossec , Dr. Jennifer Bendall Bendall , Prof. Keith M Channon (corr-auth)
Animal model used, if applicable:	Mouse
Underlying hypothesis:	[Provide one or two sentences]		To investigate the physiological roles of cardiomyocyte-derived tetrahydrobiopterin (BH4) in cardiac metabolism and stress response.
Definitions of ‘n’:	[Define ‘n’. If definitions differ, please indicate which definition applies to which experimental question number.]
	n is the animal used
Statistical summary table:
Experimental question number	Finding/ conclusion	Experimental location/variable	Mean value	Standard Deviation	n	Exact P value	Figure/table in which data are presented	Units	Data comparisons	Statistical test	Any other experimental factors	Comments
Multiple tests of the same question are shown in different rows		e.g. cortex vs cerebellum or genotype	(or other summary statistic)	(SD)	(value)	If P is considered significant against a stated confidence limit, authors may indicate this in bold.The exact value must be stated unless P is less than 0.0001, in which case < is permitted.			e.g. WT vs KO		e.g. subjects’ age or sex	e.g. observation
1. To investigate the effect of cmGch1 KO on Gch1 mRNA expression in multiple tissues and cardiomyocytes	Gch1 mRNA expression were significantly downregulated in heart and almost completely abolished in cardiomyocytes	Various tissues in WT vs cmGch1 KO	Heart WT: 1.016; cmGch1 KO: 0.347. Cardiomyocyte WT: 1.020; cmGch1 KO: 0.057	Heart WT: 0.190; cmGch1 KO: 0.074. Cardiomyocyte WT: 0.224; cmGch1 KO: 0.045	4--6	Heart: 0.0074; cardiomyocyte: 0.0002	Figure 1C		WT vs cmGch1 KO	Multiple unpaired t-test
2. To investigate the effect of cmGch1 KO on BH4 levels in the heart	BH4 levels in the heart did not altered	Heart WT vs cmGch1 KO	WT: 2.430; cmGch1 KO: 2.502	WT: 0.316; cmGch1 KO: 0.347	5 -- 7	0.7139	Figure 1D	pmol/mg protein	WT vs cmGch1 KO	Unpaired t-test
3. To investigate the effect of cmGch1 KO on BH4 levels in cardiomyocytes	BH4 levels are reduced in cmGch1 KO cardiomyocytes	Isolated adult cardiomyocyte WT vs cmGch1 KO	WT: 5.111; cmGch1 KO: 2.012	WT: 2.08; cmGch1 KO: 0.44	4 --5	0.0233	Figure 1E	pmol/mg protein	WT vs cmGch1 KO	Unpaired t-test
4. To investigate the effect of cmGch1 KO on acyl-CoA synthetase protein levels in the heart	acyl-CoA synthetase levels are reduced in cmGch1 KO	Heart WT vs cmGch1 KO	WT: 0.869; cmGch1 KO: 0.747	WT: 0.052; cmGch1 KO: 0.036	5	0.0086	Figure 3A		WT vs cmGch1 KO	Unpaired t-test
5. To investigate the effect of cmGch1 KO on acyl-CoA dehydrogenase protein levels in the heart	acyl-CoA dehydrogenase levels are reduced in cmGch1 KO	Heart WT vs cmGch1 KO	WT: 4.113; cmGch1 KO: 3.205	WT: 0.838; cmGch1 KO: 0.570	7	0.0409	Figure 3B		WT vs cmGch1 KO	Unpaired t-test
6. To investigate the effect of cmGch1 KO on hydroxyacyl-CoA dehydrhydroxyacyl protein levels in the heart	hydroxyacyl-CoA dehydrhydroxyacyl levels are reduced in cmGch1 KO	Heart WT vs cmGch1 KO	WT: 1.785; cmGch1 KO: 1.548	WT: 0.230; cmGch1 KO: 0.144	7	0.039	Figure 3C		WT vs cmGch1 KO	Unpaired t-test
7. To investigate the effect of cmGch1 KO on triacylglycerol levels in the heart	triacylglycerol levels are increased in cmGch1 KO	Heart WT vs cmGch1 KO	WT: 1.965; cmGch1 KO: 2.490	WT: 0.217; cmGch1 KO: 0.417	5 -- 6	0.0323	Figure 3D	µmol/g	WT vs cmGch1 KO	Unpaired t-test
8. To investigate the effect of cmGch1 KO on cardiac IR injury in female mice	LVDP recovery were better in female cmGch1 KO mice compared to its littermate controls	Heart WT vs cmGch1 KO			5 -- 6	0.0347	Figure 4A	%	WT vs cmGch1 KO	2 way-ANOVA with Bonferroni post-hoc test
9. To investigate the effect of cmGch1 KO on cardiac IR injury in female mice	final infarct size were reduced in female cmGch1 KO mice compared to its littermate controls	Heart WT vs cmGch1 KO	WT: 58.85; cmGch1 KO: 42.19	WT: 9.016; cmGch1 KO: 7.191	5 -- 6	0.0077	Figure 4B	%	WT vs cmGch1 KO	Unpaired t-test
10. To investigate the effect of cmGch1 KO on cardiac IR injury Male mice	cmGch1 KO did not alter the response of IR injury in male mice	Heart WT vs cmGch1 KO			6 --7	0.1016	Figure 4C	%	WT vs cmGch1 KO	2 way-ANOVA with Bonferroni post-hoc test
11. To investigate the effect of cmGch1 KO on cardiac IR injury Male mice	cmGch1 KO did not affect the final infarct size in male mice	Heart WT vs cmGch1 KO	WT: 38.27; cmGch1 KO: 42.58	WT: 10.07; cmGch1 KO: 12.31	6 --7	0.5092	Figure 4D	%	WT vs cmGch1 KO	Unpaired t-test
12
13
14
15
16
17
18
19
20
